# Supplementary material for: Looking for Lepiotapsalion Huijser & Vellinga (Agaricales, Agaricaceae)
Source: MycoKeys. 2019 May 9;52:45–69. doi: 10.3897/mycokeys.52.34021 (PMC6522462; doi:10.3897/mycokeys.52.34021)
Supplement: XML Treatment for Lepiota psalion [file mycokeys.52.34021-treatment1.xml]

<!DOCTYPE tp:taxon-treatment
  PUBLIC "-//TaxonX//DTD Taxonomic Treatment Publishing DTD v0 20100105//EN" "tax-treatment-NSO.dtd">
<tp:taxon-treatment xmlns:tp="http://www.plazi.org/taxpub"><tp:treatment-meta><kwd-group><label>Taxon classification</label><kwd><named-content xmlns:xlink="http://www.w3.org/1999/xlink" content-type="kingdom">Fungi</named-content></kwd><kwd><named-content xmlns:xlink="http://www.w3.org/1999/xlink" content-type="order">Agaricales</named-content></kwd><kwd><named-content xmlns:xlink="http://www.w3.org/1999/xlink" content-type="family">Agaricaceae</named-content></kwd></kwd-group><mixed-citation publication-type="journal"><person-group><name><surname>Vizzini</surname><given-names>Alfredo</given-names></name><name><surname>Tatti</surname><given-names>Alessia</given-names></name><name><surname>Huijser</surname><given-names>Henk A.</given-names></name><name><surname>Liang</surname><given-names>Jun F.</given-names></name><name><surname>Ercole</surname><given-names>Enrico</given-names></name></person-group><article-title>Looking for <italic><tp:taxon-name><tp:taxon-name-part taxon-name-part-type="genus" reg="Lepiota">Lepiota</tp:taxon-name-part><tp:taxon-name-part taxon-name-part-type="species" reg="psalion">psalion</tp:taxon-name-part></tp:taxon-name></italic> Huijser &amp; Vellinga (<tp:taxon-name><tp:taxon-name-part taxon-name-part-type="order">Agaricales</tp:taxon-name-part></tp:taxon-name>, <tp:taxon-name><tp:taxon-name-part taxon-name-part-type="family">Agaricaceae</tp:taxon-name-part></tp:taxon-name>)</article-title><source>MycoKeys</source><day>09</day><month>5</month><year>2019</year><volume>52</volume><fpage>45</fpage><lpage>69</lpage><pub-id pub-id-type="doi">10.3897/mycokeys.52.34021</pub-id></mixed-citation></tp:treatment-meta><tp:nomenclature><tp:taxon-name>
              <tp:taxon-name-part taxon-name-part-type="genus" reg="Lepiota">Lepiota</tp:taxon-name-part>
              <tp:taxon-name-part taxon-name-part-type="species" reg="psalion">psalion</tp:taxon-name-part>
            </tp:taxon-name><tp:taxon-authority>Huijser &amp; Vellinga, in Vellinga &amp; Huijser, Belg. J. Bot. 131(2): 203 (1999) [1998]</tp:taxon-authority><xref ref-type="fig" rid="F3">Figs 3</xref><xref ref-type="fig" rid="F4">, 4</xref><xref ref-type="fig" rid="F5">, 5</xref><xref ref-type="fig" rid="F6">, 6</xref></tp:nomenclature><tp:treatment-sec sec-type="description" id="SECID0EB1BG"><title>Description.</title><p>Macrocharacters (Fig. <xref ref-type="fig" rid="F3">3</xref>). <italic>Pileus</italic> 8–36 mm wide, at first slightly obtusely campanulate, hemispherical-trapezoid or broadly conical, later plano-convex to applanate-expanded, subumbonate, with a shallow umbo; not hygrophanous; margin not striated, slightly exceeding the lamellae when young, sinuous-undulate, entire or slightly fringed with age, with minute adhering remnants of partial veil when young; surface dry, at first smooth, later irregularly cracking around centre into concentric non-uplifted squamules; cream to pinkish-light brown at centre [*Vinaceous-buff (Plate XL 17’’’.c-y./d) HTML d3b094 to Orange-Cinnamon (Plate XXIX 13’’.ou-o.) or Ochraceous-Tawny (Plate XV 15’.y-o./i) HTML bc7e4d], paler towards the margin [Pale Cinnamon-Pink (Plate XXIX - 13’’.oy-o./f) HTML e5d6c3 to Pale Smoke-Gray (Plate XLVI 21’’’’.o-y./d) HTML cdc9c6]. <italic>Stipe</italic> 22–33 × 1.5–2 mm, central, cylindrical, usually regular, but sometimes also slightly flexuous, hollow; shiny, at first white, soon becoming pink-brown [Tilleul-Buff (Plate XL - 17’’’.c-y./f), HTML c3b092 to *Drab Gray (Plate XLVI 17’’’.o-y./d) HTML bda599] starting from the base and progressing upward; minutely silky fibrillose along all length; with whitish [Pale pinkish buff (Plate XXIX 17’’.o-y./f) HTML ede2d4], ascending and often incomplete annulus on the upper part of the stipe, sometimes disappearing in age; often with minute white rhizomorphs. <italic>Lamellae</italic> 2–3(4) mm wide, l = 1–3(4), free, crowded, at first white, soon with evident pinkish tints [Cream-Buff (Plate XXX 19’’ .yo-y /d) HTML dfc38c to Clay-Color Plate (XXIX 17’’ .o-y.) HTML ce9b44]; edge finely granulose. <italic>Context</italic> elastic, whitish, pink-brown towards the stipe base; without specific smell and taste. <italic>Spore-print</italic> pale cream.</p><fig id="F3" position="float" orientation="portrait"><label>Figure 3.</label><caption><p><italic><tp:taxon-name><tp:taxon-name-part taxon-name-part-type="genus" reg="Lepiota">Lepiota</tp:taxon-name-part><tp:taxon-name-part taxon-name-part-type="species" reg="psalion">psalion</tp:taxon-name-part></tp:taxon-name></italic>. Fresh basidiomes (CAG P.11_9/7.68) <bold>a</bold> Basidiomes in situ <bold>b–d</bold> Details of pileus surface, stipe and annulus. Scale bars: 10 mm (<bold>a</bold>); 5 mm (<bold>b–d</bold>). Photographs by A. Tatti.</p></caption><graphic xmlns:xlink="http://www.w3.org/1999/xlink" xlink:href="mycokeys-52-045-g003.jpg" position="float" orientation="portrait" xlink:type="simple" id="oo_300182.jpg"/></fig><p>Microcharacters (Figs <xref ref-type="fig" rid="F5">5</xref>, <xref ref-type="fig" rid="F6">6</xref>). <italic>Spores</italic> [700, 6, 2] (2.7–)3.5–4.3(–4.9) × (2.0–)2.6–3.2(–3.9) μm, on average 3.9 × 2.9 μm, Q = (1.03–)1.23–1.49(–1.78), Qav = 1.36, from broadly ellipsoid to ellipsoid, hyaline, thin-walled, smooth, not verruculose in Melzer’s reagent, binucleate, not metachromatic in Cresyl Blue, nonamyloid, non-dextrinoid, cyanophilic in Cotton Blue (Figs <xref ref-type="fig" rid="F5">5e, f</xref>, <xref ref-type="fig" rid="F6">6c</xref>). <italic>Basidia</italic> mainly 4-spored, (15.5–)17.1–21(–22.0) × (4.2–)4.7–5.8 (–6.0) μm (<italic>n</italic> = 54), rarely 1- or 2-spored, clavate, hyaline, thin-walled; sterigmata (2.6–) 3.0–4.2 (–4.9) × (0.5–)0.6–1.1(–1.2) μm (<italic>n</italic> = 67) (Fig. <xref ref-type="fig" rid="F6">6d</xref>). <italic>Lamella edge</italic> sterile. <italic>Cheilocystidia</italic> (10.0–)13.7–21.1 (–26.3) × (4.6–)6.2–8.7(–10.0) μm (<italic>n</italic> = 84), numerous and crowded, hyaline, thin-walled, various in shape, mostly clavate to subutriform, occasionally subfusiform, subcapitulate (Figs <xref ref-type="fig" rid="F5">5c</xref>, <xref ref-type="fig" rid="F6">6b</xref>). <italic>Pleurocystidia</italic> absent. <italic>Pileus covering</italic> a (140.7–)153.7–179.1(–201.1) μm (<italic>n</italic> = 16) thick hymeniderm with transition to an epithelium (Figs <xref ref-type="fig" rid="F5">5a,b</xref>, <xref ref-type="fig" rid="F6">6a</xref>), with up to 2(or 3) colourless elements on top of each other; terminal elements not tightly packed, (10.4–)18.0–53.6(–62.3) × (3.9–)7.7–19.3(–24.0) μm (<italic>n</italic> = 62), vesiculose, sphaeropedunculate to clavate-pyriform, utriform; slightly thick-walled (walls ca 0.5 μm), with walls embedded in a thin gelatinous matrix; subpellis composed of densely arranged and branching cylindrical hyphae, (21.3–)49.0–108.5(–136.8) × (3.8–)4.5–8.8(–9.7) µm (<italic>n</italic> = 38). <italic>Pileitrama</italic> of cylindrical hyphae, (33.1–)42.1–93.2(–111.8) × (2.7–)4.3–9.8(–14.4) µm (<italic>n</italic> = 45). <italic>Hymenophoral trama</italic> subregular, consisting of cylindrical hyphae (33.8–)36.5–64.4(–83.1) × (6.0–)7.6–15.8(–17.3) µm (<italic>n</italic> = 61). <italic>Stipe covering</italic> consisting of cylindrical hyphae, (23.8–)80.1–214.4(–370.8) × (2.6–)5.4–12.1(–15.4) µm (<italic>n</italic> = 58). <italic>Stipe trama</italic> consisting of cylindrical hyphae, (21.8–)58.5–178.9(–302.7) × (2.5–) 3.3–11.6(–12.5) µm (<italic>n</italic> = 32). <italic>Caulocystidia</italic> absent. <italic>Partial veil</italic> (annulus) composed of cylindrical elements, (21.1–)27.5–52.7(–94.7) × (2.2–)2.9–4.8(–8.5) µm (<italic>n</italic> = 36) with terminal clavate elements, (12.4–)17.9–34.0(–40.3) × (8.4–)10.6–17.7(–19.8) µm (n = 60) (Figs <xref ref-type="fig" rid="F5">5d</xref>, <xref ref-type="fig" rid="F6">6e</xref>). <italic>Clamp-connections</italic> present and abundant everywhere.</p></tp:treatment-sec><tp:treatment-sec sec-type="ecology" id="SECID0EF6BG"><title>Ecology and distribution.</title><p>Gregarious on bare soil, in gardens and parks; so far known only from the type locality (Austria) and Sardinia (Italy).</p></tp:treatment-sec><tp:treatment-sec sec-type="Collections examined" id="SECID0EK6BG"><title>Collections examined.</title><p>Italy, Sardinia, Cagliari, Botanical Garden, 6 basidiomes growing among the <italic><tp:taxon-name><tp:taxon-name-part taxon-name-part-type="genus" reg="Searsia">Searsia</tp:taxon-name-part></tp:taxon-name></italic>/<italic><tp:taxon-name><tp:taxon-name-part taxon-name-part-type="genus" reg="Rhus">Rhus</tp:taxon-name-part></tp:taxon-name></italic> sp. litter, calcareous soil, 17 January 2017, Alessia Tatti and Giacomo Calvia (CAG P.11_9/7.68). Austria, Wien-Lobau, N. Uferhaus, 23 August 1985, Anton Hausknecht (WU 5152, holotype) (Fig. <xref ref-type="fig" rid="F4">4</xref>).</p><fig id="F4" position="float" orientation="portrait"><label>Figure 4.</label><caption><p><italic><tp:taxon-name><tp:taxon-name-part taxon-name-part-type="genus" reg="Lepiota">Lepiota</tp:taxon-name-part><tp:taxon-name-part taxon-name-part-type="species" reg="psalion">psalion</tp:taxon-name-part></tp:taxon-name></italic>. Holotype (WU 5152) <bold>a</bold> Labels and collection <bold>b</bold> Four basidiomes from the collection. Scale bar: 10 mm. Photographs: <bold>a</bold> by W. Till; <bold>b</bold> by A. Vizzini.</p></caption><graphic xmlns:xlink="http://www.w3.org/1999/xlink" xlink:href="mycokeys-52-045-g004.jpg" position="float" orientation="portrait" xlink:type="simple" id="oo_300183.jpg"/></fig><fig id="F5" position="float" orientation="portrait"><label>Figure 5.</label><caption><p><italic><tp:taxon-name><tp:taxon-name-part taxon-name-part-type="genus" reg="Lepiota">Lepiota</tp:taxon-name-part><tp:taxon-name-part taxon-name-part-type="species" reg="psalion">psalion</tp:taxon-name-part></tp:taxon-name></italic>. Microscopic features (CAG P.11_9/7.68) <bold>a–b</bold> Elements of the pileus covering <bold>c</bold> Cheilocystidia <bold>d</bold> Elements of the annulus <bold>e–f</bold> Spores. <bold>a–d</bold> in ammoniacal Congo red <bold>e</bold> in 5% KOH <bold>f</bold> in Melzer’s reagent. Scale bars: 10 μm (<bold>a–d</bold>); 5 μm (<bold>e–f</bold>). Photographs by A. Tatti.</p></caption><graphic xmlns:xlink="http://www.w3.org/1999/xlink" xlink:href="mycokeys-52-045-g005.jpg" position="float" orientation="portrait" xlink:type="simple" id="oo_300184.jpg"/></fig><fig id="F6" position="float" orientation="portrait"><label>Figure 6.</label><caption><p><italic><tp:taxon-name><tp:taxon-name-part taxon-name-part-type="genus" reg="Lepiota">Lepiota</tp:taxon-name-part><tp:taxon-name-part taxon-name-part-type="species" reg="psalion">psalion</tp:taxon-name-part></tp:taxon-name></italic>. Microscopic features (CAG P.11_9/7.68) <bold>a</bold> Elements of the pileus covering <bold>b</bold> Cheilocystidia <bold>c</bold> Spores <bold>d</bold> Basidia <bold>e</bold> Elements of the annulus. Scale bars: 20 μm (<bold>a, e</bold>); 10 μm (<bold>b, d</bold>); 5 μm (<bold>c</bold>). Drawings by A. Tatti.</p></caption><graphic xmlns:xlink="http://www.w3.org/1999/xlink" xlink:href="mycokeys-52-045-g006.jpg" position="float" orientation="portrait" xlink:type="simple" id="oo_300185.jpg"/></fig></tp:treatment-sec></tp:taxon-treatment>
