# Supplementary material for: Looking for Lepiotapsalion Huijser & Vellinga (Agaricales, Agaricaceae)
Source: MycoKeys. 2019 May 9;52:45–69. doi: 10.3897/mycokeys.52.34021 (PMC6522462; doi:10.3897/mycokeys.52.34021)
Supplement: XML Treatment for Lepiota recondita [file mycokeys.52.34021-treatment2.xml]

<!DOCTYPE tp:taxon-treatment
  PUBLIC "-//TaxonX//DTD Taxonomic Treatment Publishing DTD v0 20100105//EN" "tax-treatment-NSO.dtd">
<tp:taxon-treatment xmlns:tp="http://www.plazi.org/taxpub"><tp:treatment-meta><kwd-group><label>Taxon classification</label><kwd><named-content xmlns:xlink="http://www.w3.org/1999/xlink" content-type="kingdom">Fungi</named-content></kwd><kwd><named-content xmlns:xlink="http://www.w3.org/1999/xlink" content-type="order">Agaricales</named-content></kwd><kwd><named-content xmlns:xlink="http://www.w3.org/1999/xlink" content-type="family">Agaricaceae</named-content></kwd></kwd-group><mixed-citation publication-type="journal"><person-group><name><surname>Vizzini</surname><given-names>Alfredo</given-names></name><name><surname>Tatti</surname><given-names>Alessia</given-names></name><name><surname>Huijser</surname><given-names>Henk A.</given-names></name><name><surname>Liang</surname><given-names>Jun F.</given-names></name><name><surname>Ercole</surname><given-names>Enrico</given-names></name></person-group><article-title>Looking for <italic><tp:taxon-name><tp:taxon-name-part taxon-name-part-type="genus" reg="Lepiota">Lepiota</tp:taxon-name-part><tp:taxon-name-part taxon-name-part-type="species" reg="psalion">psalion</tp:taxon-name-part></tp:taxon-name></italic> Huijser &amp; Vellinga (<tp:taxon-name><tp:taxon-name-part taxon-name-part-type="order">Agaricales</tp:taxon-name-part></tp:taxon-name>, <tp:taxon-name><tp:taxon-name-part taxon-name-part-type="family">Agaricaceae</tp:taxon-name-part></tp:taxon-name>)</article-title><source>MycoKeys</source><day>09</day><month>5</month><year>2019</year><volume>52</volume><fpage>45</fpage><lpage>69</lpage><pub-id pub-id-type="doi">10.3897/mycokeys.52.34021</pub-id></mixed-citation></tp:treatment-meta><tp:nomenclature><tp:taxon-name>
              <tp:taxon-name-part taxon-name-part-type="genus" reg="Lepiota">Lepiota</tp:taxon-name-part>
              <tp:taxon-name-part taxon-name-part-type="species" reg="recondita">recondita</tp:taxon-name-part>
              <object-id xmlns:xlink="http://www.w3.org/1999/xlink" content-type="mycobank" xlink:type="simple">MycoBank No: MB 829963</object-id>
            </tp:taxon-name><tp:taxon-authority>Tatti, Huijser &amp; Vizzini</tp:taxon-authority><tp:taxon-status xmlns:xlink="http://www.w3.org/1999/xlink" xlink:type="simple">sp. nov.</tp:taxon-status><xref ref-type="fig" rid="F7">Figs 7</xref><xref ref-type="fig" rid="F8">, 8</xref><xref ref-type="fig" rid="F9">, 9</xref></tp:nomenclature><tp:treatment-sec sec-type="Holotype" id="SECID0EKFAI"><title>Holotype.</title><p>The Netherlands, prov. Limburg, Valkenburg, Schaelsberg, 02 September 2004, Henk A. Huijser (TR gmb 01482).</p></tp:treatment-sec><tp:treatment-sec sec-type="etymology" id="SECID0EPFAI"><title>Etymology.</title><p>From the Latin “reconditus”, meaning hidden, forgotten, which refers to its resemblance with <italic><tp:taxon-name><tp:taxon-name-part taxon-name-part-type="genus" reg="Lepiota">L.</tp:taxon-name-part><tp:taxon-name-part taxon-name-part-type="species" reg="psalion">psalion</tp:taxon-name-part></tp:taxon-name></italic> with which it was confused.</p></tp:treatment-sec><tp:treatment-sec sec-type="diagnosis" id="SECID0EAGAI"><title>Diagnosis.</title><p>It is distinguished from <italic><tp:taxon-name><tp:taxon-name-part taxon-name-part-type="genus" reg="Lepiota">Lepiota</tp:taxon-name-part><tp:taxon-name-part taxon-name-part-type="species" reg="psalion">psalion</tp:taxon-name-part></tp:taxon-name></italic> by larger spores (3.7–)4.4–5.4(–5.9) × (2.4–)2.9–3.6(–4.3) μm, versiform cheilocystidia and different nrITS and nrLSU sequences.</p></tp:treatment-sec><tp:treatment-sec sec-type="description" id="SECID0ERGAI"><title>Description.</title><p>Macrocharacters (Fig. <xref ref-type="fig" rid="F7">7</xref>). <italic>Pileus</italic> 9–26 mm wide, at first slightly obtusely campanulate, hemispherical-trapezoid or broadly conical, later plano-convex to applanate-expanded, subumbonate, with a shallow umbo; not hygrophanous; margin not striated, slightly exceeding the lamellae when young, sinuous-undulate, entire or slightly fringed with age, with minute adhering remnants of partial veil when young; surface dry, at first smooth, later irregularly cracking around centre into concentric non-uplifted squamules; pinkish-light brown at centre from [Light Pinkish Cinnamon (Plate XXIX, 15’’.Y-O./d) HTML f19b5f] to [Mikado brown (Plate XXIX 13’’.OY-O./i), HTML 9f5425] or [Sayal Brown (Plate XXIX, 15’’.Y-O./i) HTML bc662d], paler towards the margin: [Capucine Bluff (Plate III, 13.OY-O./f) HTML fee6cc] or [Orange Pink (Plate II, 11.ORANGE/f) HTML ecc8a3]. <italic>Stipe</italic> 26–47 × 1.5–3 mm, central, cylindrical, at first white, becoming pink-brown with manipulation [Pinkish Cinnamon (Plate XXIX, 15’’.Y-O./b) HTML e1934f]; minutely silky fibrillose along all length; with whitish, ascending and often incomplete annulus on the upper part of the stipe, sometimes disappearing in age; often with minute white rhizomorphs. <italic>Lamellae</italic> free, crowded, l = 1–3, at first white, soon with evident yellowish tints [Catrige Buff (Plate XXX 19’’ .yo-y /f) HTML cdaf68] becoming [Honey Yellow (Plate XXX 19’’.YO-Y) HTML de9e42] when dry. <italic>Context</italic> elastic, whitish, smell weak, <italic><tp:taxon-name><tp:taxon-name-part taxon-name-part-type="genus" reg="Lepiota">Lepiota</tp:taxon-name-part><tp:taxon-name-part taxon-name-part-type="species" reg="cristata">cristata</tp:taxon-name-part></tp:taxon-name></italic>-like, taste not recorded. <italic>Spore-print</italic> whitish.</p><p>Microcharacters (Figs <xref ref-type="fig" rid="F8">8</xref>, <xref ref-type="fig" rid="F9">9</xref>). <italic>Spores</italic> [350, 6, 2] (3.7–)4.4–5.4(–5.9) × (2.4–)2.9–3.6(–4.3) μm, on average 4.8 × 3.3 μm, Q = (1.1–)1.3–1.7(–2.0), Qav = 1.5, from subglobose to oblong, mainly ellipsoid, hyaline, thin-walled, smooth, not verruculose in Melzer’s reagent, binucleate, not metachromatic in Cresyl Blue, nonamyloid, non-dextrinoid, cyanophilic in Cotton Blue (Figs <xref ref-type="fig" rid="F8">8f</xref>, <xref ref-type="fig" rid="F9">9c</xref>). <italic>Basidia</italic> mainly 4-spored, (15.8–)17.4–25.4(–28.6) × (5.7–)6–7.3(–8.8) μm (<italic>n</italic> = 60), sometimes 1–2-spored, clavate, hyaline, thin-walled (Fig. <xref ref-type="fig" rid="F9">9d</xref>); sterigmata (1.9–)2.4–4.2(–4.8) × (0.4–)0.6–1.2(–1.5) µm (<italic>n</italic> = 70). <italic>Lamella edge</italic> sterile. <italic>Cheilocystidia</italic> (20.1–)25.4–44(–50.0) × (3.2–)7.2–10.4(–12.0) µm (<italic>n</italic> = 66), numerous and crowded, hyaline, thin-walled, various in shape, mostly clavate, cylindrical-clavate, sphaeropedunculate to submoniliform, occasionally pyriform, cylindrical (Figs <xref ref-type="fig" rid="F8">8b–d</xref>, <xref ref-type="fig" rid="F9">9b</xref>). <italic>Pleurocystidia</italic> absent. <italic>Pileus covering</italic> hymenidermic: terminal elements not tightly packed, (17–)24.7–51.1(–59.6) × (8.1–)10–14(–27.3) μm (<italic>n</italic> = 70), vesiculose, sphaeropedunculate to clavate-pyriform (Figs <xref ref-type="fig" rid="F8">8a</xref>, <xref ref-type="fig" rid="F9">9a</xref>); slightly thick-walled (walls ca 0.5 μm), with walls embedded in a thin gelatinous matrix; subpellis composed of densely arranged and branching cylindrical hyphae, (40.6–)47.0–118.3(–156.2) × (5.8–)7.6–16.2(–17.1) µm (<italic>n</italic> = 20) and containing scattered ramified oleiferous hyphae, (1.5–)1.8–5.3(–8.0) µm wide (<italic>n</italic> = 30). <italic>Hymenophoral trama</italic> subregular, consisting of ovate hyphae (20.9–)21.1–40.3(–42) × (7–)9.6–13(–14.5) µm (<italic>n</italic> = 12). <italic>Stipe covering</italic> and <italic>trama</italic> indistinguishable, consisting of cylindrical hyphae, (55.3–) 67.0–165.7 (–213.0) × (5.5–)7.6–15.0(–21.0) µm. <italic>Caulocystidia</italic> absent. <italic>Partial veil</italic> (annulus) composed of cylindrical elements, (7.2–)22.3–59(–70.0) × (2.0–)2.5–4.2(–4.7) µm (<italic>n</italic> = 20) with terminal clavate elements, (10.1–)12.4–26.7(–38.1) × (7.0–)9.5–16.7(–28.4) µm (<italic>n</italic> = 40) (Figs <xref ref-type="fig" rid="F8">8e</xref>, <xref ref-type="fig" rid="F9">9e</xref>). <italic>Clamp-connections</italic> present and abundant everywhere.</p></tp:treatment-sec><tp:treatment-sec sec-type="ecology" id="SECID0E1KAI"><title>Ecology and distribution.</title><p>Gregarious on rich in nutrients and lime (marl) bare soil, in a mixed deciduous forest; so far known only from the type locality.</p></tp:treatment-sec><tp:treatment-sec sec-type="Collections examined" id="SECID0E6KAI"><title>Collections examined.</title><p>The Netherlands, Limburg province, Valkenburg, Schaelsberg, man-made (anthropized) hilly grove with mainly deciduous trees (<italic><tp:taxon-name><tp:taxon-name-part taxon-name-part-type="genus" reg="Quercus">Quercus</tp:taxon-name-part></tp:taxon-name></italic>, <italic><tp:taxon-name><tp:taxon-name-part taxon-name-part-type="genus" reg="Fagus">Fagus</tp:taxon-name-part></tp:taxon-name></italic>, <italic><tp:taxon-name><tp:taxon-name-part taxon-name-part-type="genus" reg="Corylus">Corylus</tp:taxon-name-part></tp:taxon-name></italic>, <italic><tp:taxon-name><tp:taxon-name-part taxon-name-part-type="genus" reg="Fraxinus">Fraxinus</tp:taxon-name-part></tp:taxon-name></italic>, <italic><tp:taxon-name><tp:taxon-name-part taxon-name-part-type="genus" reg="Robinia">Robinia</tp:taxon-name-part></tp:taxon-name></italic>, <italic><tp:taxon-name><tp:taxon-name-part taxon-name-part-type="genus" reg="Prunus">Prunus</tp:taxon-name-part></tp:taxon-name></italic>, <italic><tp:taxon-name><tp:taxon-name-part taxon-name-part-type="genus" reg="Sambucus">Sambucus</tp:taxon-name-part></tp:taxon-name></italic>), together with <italic><tp:taxon-name><tp:taxon-name-part taxon-name-part-type="genus" reg="Lepiota">Lepiota</tp:taxon-name-part><tp:taxon-name-part taxon-name-part-type="species" reg="tomentella">tomentella</tp:taxon-name-part></tp:taxon-name></italic>, <italic><tp:taxon-name><tp:taxon-name-part taxon-name-part-type="genus" reg="Lepiota">L.</tp:taxon-name-part><tp:taxon-name-part taxon-name-part-type="species" reg="poliochloodes">poliochloodes</tp:taxon-name-part></tp:taxon-name></italic>, <italic><tp:taxon-name><tp:taxon-name-part taxon-name-part-type="genus" reg="Melanophyllum">Melanophyllum</tp:taxon-name-part><tp:taxon-name-part taxon-name-part-type="species" reg="eyrei">eyrei</tp:taxon-name-part></tp:taxon-name></italic>, and <italic><tp:taxon-name><tp:taxon-name-part taxon-name-part-type="genus" reg="Limacella">Limacella</tp:taxon-name-part><tp:taxon-name-part taxon-name-part-type="species" reg="ochraceolutea">ochraceolutea</tp:taxon-name-part></tp:taxon-name></italic>, 22 September 2001, Henk A. Huijser (TR gmb 01481, paratype); <italic>ibidem</italic>, 02 September 2004, Henk A. Huijser (TR gmb 01482, holotype).</p><fig id="F7" position="float" orientation="portrait"><label>Figure 7.</label><caption><p><italic><tp:taxon-name><tp:taxon-name-part taxon-name-part-type="genus" reg="Lepiota">Lepiota</tp:taxon-name-part><tp:taxon-name-part taxon-name-part-type="species" reg="recondita">recondita</tp:taxon-name-part></tp:taxon-name></italic>. Fresh basidiomes <bold>a–b</bold> (TR gmb 01482, holotype) <bold>c</bold> (TR gmb 01481, paratype). Scale bars= 10 mm. Photographs by H.A. Huijser.</p></caption><graphic xmlns:xlink="http://www.w3.org/1999/xlink" xlink:href="mycokeys-52-045-g007.jpg" position="float" orientation="portrait" xlink:type="simple" id="oo_300186.jpg"/></fig><fig id="F8" position="float" orientation="portrait"><label>Figure 8.</label><caption><p><italic><tp:taxon-name><tp:taxon-name-part taxon-name-part-type="genus" reg="Lepiota">Lepiota</tp:taxon-name-part><tp:taxon-name-part taxon-name-part-type="species" reg="recondita">recondita</tp:taxon-name-part></tp:taxon-name></italic>. Microscopic features (in ammoniacal Congo red, TR gmb 01482, holotype) <bold>a</bold> Elements of the pileus covering <bold>b–d</bold> Cheilocystidia <bold>e</bold> Elements of the annulus <bold>f</bold> Spores. Scale bars: 10 μm (<bold>a–e</bold>); 5 μm (<bold>f</bold>). Photographs by A. Tatti.</p></caption><graphic xmlns:xlink="http://www.w3.org/1999/xlink" xlink:href="mycokeys-52-045-g008.jpg" position="float" orientation="portrait" xlink:type="simple" id="oo_300188.jpg"/></fig><fig id="F9" position="float" orientation="portrait"><label>Figure 9.</label><caption><p><italic><tp:taxon-name><tp:taxon-name-part taxon-name-part-type="genus" reg="Lepiota">Lepiota</tp:taxon-name-part><tp:taxon-name-part taxon-name-part-type="species" reg="recondita">recondita</tp:taxon-name-part></tp:taxon-name></italic>. Microscopic features (TR gmb 01482, holotype) <bold>a</bold> Elements of the pileus covering <bold>b</bold> Cheilocystidia <bold>c</bold> Spores <bold>d</bold> Basidia <bold>e</bold> Elements of the annulus. Scale bars: 20 μm (<bold>a, e</bold>); 10 μm (<bold>b, d</bold>); 5 μm (<bold>c</bold>). Drawings by A. Tatti.</p></caption><graphic xmlns:xlink="http://www.w3.org/1999/xlink" xlink:href="mycokeys-52-045-g009.jpg" position="float" orientation="portrait" xlink:type="simple" id="oo_300189.jpg"/></fig></tp:treatment-sec></tp:taxon-treatment>
