# Supplementary material for: Looking for Lepiotapsalion Huijser & Vellinga (Agaricales, Agaricaceae)
Source: MycoKeys. 2019 May 9;52:45–69. doi: 10.3897/mycokeys.52.34021 (PMC6522462; doi:10.3897/mycokeys.52.34021)
Supplement: XML Treatment for Lepiota sinorecondita [file mycokeys.52.34021-treatment3.xml]

<!DOCTYPE tp:taxon-treatment
  PUBLIC "-//TaxonX//DTD Taxonomic Treatment Publishing DTD v0 20100105//EN" "tax-treatment-NSO.dtd">
<tp:taxon-treatment xmlns:tp="http://www.plazi.org/taxpub"><tp:treatment-meta><kwd-group><label>Taxon classification</label><kwd><named-content xmlns:xlink="http://www.w3.org/1999/xlink" content-type="kingdom">Fungi</named-content></kwd><kwd><named-content xmlns:xlink="http://www.w3.org/1999/xlink" content-type="order">Agaricales</named-content></kwd><kwd><named-content xmlns:xlink="http://www.w3.org/1999/xlink" content-type="family">Agaricaceae</named-content></kwd></kwd-group><mixed-citation publication-type="journal"><person-group><name><surname>Vizzini</surname><given-names>Alfredo</given-names></name><name><surname>Tatti</surname><given-names>Alessia</given-names></name><name><surname>Huijser</surname><given-names>Henk A.</given-names></name><name><surname>Liang</surname><given-names>Jun F.</given-names></name><name><surname>Ercole</surname><given-names>Enrico</given-names></name></person-group><article-title>Looking for <italic><tp:taxon-name><tp:taxon-name-part taxon-name-part-type="genus" reg="Lepiota">Lepiota</tp:taxon-name-part><tp:taxon-name-part taxon-name-part-type="species" reg="psalion">psalion</tp:taxon-name-part></tp:taxon-name></italic> Huijser &amp; Vellinga (<tp:taxon-name><tp:taxon-name-part taxon-name-part-type="order">Agaricales</tp:taxon-name-part></tp:taxon-name>, <tp:taxon-name><tp:taxon-name-part taxon-name-part-type="family">Agaricaceae</tp:taxon-name-part></tp:taxon-name>)</article-title><source>MycoKeys</source><day>09</day><month>5</month><year>2019</year><volume>52</volume><fpage>45</fpage><lpage>69</lpage><pub-id pub-id-type="doi">10.3897/mycokeys.52.34021</pub-id></mixed-citation></tp:treatment-meta><tp:nomenclature><tp:taxon-name>
              <tp:taxon-name-part taxon-name-part-type="genus" reg="Lepiota">Lepiota</tp:taxon-name-part>
              <tp:taxon-name-part taxon-name-part-type="species" reg="sinorecondita">sinorecondita</tp:taxon-name-part>
            </tp:taxon-name><tp:taxon-authority>ad interim</tp:taxon-authority><xref ref-type="fig" rid="F10">Fig. 10</xref></tp:nomenclature><tp:treatment-sec sec-type="description" id="SECID0EUSAI"><title>Description.</title><p>The specific epithet is a combination of Medieval Latin “sino” (which means Chinese) and “<tp:taxon-name><tp:taxon-name-part taxon-name-part-type="genus" reg="Lepiota"/><tp:taxon-name-part taxon-name-part-type="species" reg="recondita">recondita</tp:taxon-name-part></tp:taxon-name>”, referring to the strong affinity of the Chinese taxon to the European <italic><tp:taxon-name><tp:taxon-name-part taxon-name-part-type="genus" reg="Lepiota">L.</tp:taxon-name-part><tp:taxon-name-part taxon-name-part-type="species" reg="recondita">recondita</tp:taxon-name-part></tp:taxon-name></italic>.</p><p><italic>Basidiomata</italic> small (Fig. <xref ref-type="fig" rid="F10">10a</xref>). <italic>Pileus</italic> 9–17 mm wide, expanding to convex with obtuse umbo; at centre on umbo smooth, dark yellowish brown to dark brown, around umbo split up into pale brown concentrically arranged patches on dirty white to cream background, paler and smaller towards margin. <italic>Stipe</italic> 35–37 × 1–4 mm, subcylindrical or attenuate, slightly inflated at base; hollow, dirty white and glabrous at the apical part, surface whitish, covered white, tomentose at lower part, with white mycelial cords at base; annulus membranous, superior, whitish on upper surface, with small yellowish brown to brownish squamules on lower whitish surface. <italic>Lamellae</italic> free, cream, yellow to brown when dry, crowded with lamellulae, edge wavy.</p><p><italic>Spores</italic> [60,3,1] (4.0–)4.5–5.5 × 2.5–3.0(–3.5) µm, Q = 1.50–1.80(–1.83), Qav = 1.64 (Fig. <xref ref-type="fig" rid="F10">10b</xref>), ellipsoid to oblong in side and front view, without suprahilar depression, sometimes with straight adaxial side; hyaline, smooth, non-dextrinoid, congophilous but very weakly, slightly reddish purple in Cresyl Blue. Basidia 17–22 × 5–6 μm, narrowly clavate or subcylindrical, 4-spored. <italic>Lamella edge</italic> sterile. <italic>Cheilocystidia</italic> 21–40 × 6–13 μm, clavate to narrowly clavate, rarely broadly clavate, colourless, hyaline, thin-walled (Fig. <xref ref-type="fig" rid="F10">10c</xref>). <italic>Pleurocystidia</italic> absent. <italic>Pileus covering</italic> a hymeniderm made up of broadly clavate, clavate to obpyriform terminal elements, 18–50 × 10–20 μm, with pale yellowish brown intracellular pigment (Fig. <xref ref-type="fig" rid="F10">10d</xref>). <italic>Clamp-connections</italic> present in all tissues.</p></tp:treatment-sec><tp:treatment-sec sec-type="Collection examined" id="SECID0EWUAI"><title>Collection examined.</title><p>China, Jilin Province, Changchun City, Jinyuetan Park, 7 July 2005, Wang Jianrui (HMJAU 3799).</p></tp:treatment-sec><tp:treatment-sec sec-type="ecology" id="SECID0E2UAI"><title>Ecology and distribution.</title><p>Solitary, terrestrial, on the ground in a larch forest in summer and autumn. So far known only from China.</p><fig id="F10" position="float" orientation="portrait"><label>Figure 10.</label><caption><p><italic><tp:taxon-name><tp:taxon-name-part taxon-name-part-type="genus" reg="Lepiota">Lepiota</tp:taxon-name-part><tp:taxon-name-part taxon-name-part-type="species" reg="sinorecondita">sinorecondita</tp:taxon-name-part></tp:taxon-name></italic> (HMJAU 3799) <bold>a</bold> Basidiome <bold>b</bold> Spores <bold>c</bold> Cheilocystidia <bold>d</bold> Elements of the pileus covering. Scale bars: 10 mm (<bold>a</bold>); 5 μm (<bold>b</bold>); 20 μm (<bold>c–d</bold>). Drawings by J.F. Liang.</p></caption><graphic xmlns:xlink="http://www.w3.org/1999/xlink" xlink:href="mycokeys-52-045-g010.jpg" position="float" orientation="portrait" xlink:type="simple" id="oo_300190.jpg"/></fig></tp:treatment-sec></tp:taxon-treatment>
